# Supplementary material for: Deep Phenotyping of Superficial Epidermolytic Ichthyosis due to a Recurrent Mutation in KRT2
Source: Int J Mol Sci. 2022 Jul 14;23(14):7791. doi: 10.3390/ijms23147791 (PMC9317500; doi:10.3390/ijms23147791)
Supplement: Supplementary file 1 [file ijms-23-07791-s001.zip]

Archive with 1 entries (1 files):
- ijms-1797713-supplementary.pdf
